# Supplementary material for: Flagella-driven motility is a target of human Paneth cell defensin activity
Source: PLoS Pathog. 2023 Feb 23;19(2):e1011200. doi: 10.1371/journal.ppat.1011200 (PMC9990921; doi:10.1371/journal.ppat.1011200)
Supplement: S15 Video — (ZIP) [file ppat.1011200.s018.zip]

Archive with 2 entries (2 files):
- Suppl-15_B05_1e7_STM_5ug.ml_HD6_F2A_T120.avi
- __MACOSX/._Suppl-15_B05_1e7_STM_5ug.ml_HD6_F2A_T120.avi
